# Supplementary material for: Mg, K-containing microparticle: A possible active principle of a culture extract produced by a microbial consortium
Source: PLoS One. 2021 Nov 3;16(11):e0259297. doi: 10.1371/journal.pone.0259297 (PMC8565762; doi:10.1371/journal.pone.0259297)
Supplement: S1 File — (XLSX) [file pone.0259297.s005.xlsx]

## Sheet: Figure 1
C	ECEM	Aq.	Org.
8	26	18	1
6	30	14	5
9	26	21	4
8	28	18	2
5	34	23	9
9	35	32	3
9	32	20	1
13	30	16	3
10	34	22	3
10	28	12	1
10	35	16	6
9	36	21	9
11	37	26	6
12	24	21	3
10	28	21	6
10	24	20	5
11	22	21	6
15	14	21	5
13	29	27	5
12	25	20	2

## Sheet: Figure 2
C	ECEM	Fr.1	Fr.2	Fr.3	Fr.4	Fr.5
1	14	1	3	2	4	3
6	14	1	4	3	5	4
5	17	0	3	4	6	2
4	17	0	2	3	4	3
5	14	1	2	4	6	4
4	16	0	2	4	7	4
7	19	1	6	3	6	3
6	15	1	6	4	5	3
6	22	3	7	4	5	5
5	16	2	6	4	4	5
4	12	1	6	4	9	3
5	18	3	5	5	7	6
5	16	1	6	5	4	4
3	13	0	4	4	6	2
5	27	1	6	5	7	6
3	19	2	5	4	8	3
3	15	1	5	4	3	5
4	13	1	7	7	10	3
5	13	2	6	6	1	4
5	18	3	7	3	5	4

## Sheet: Figure 3
C	ECEM	All	Three	Two
6	9	4	1	10
4	7	0	5	6
7	9	0	2	7
7	8	5	1	6
7	9	1	2	5
8	15	0	6	4
5	16	2	1	5
4	11	1	0	5
7	13	1	3	7
6	15	4	3	6
6	10	2	1	7
6	13	5	1	12
5	13	3	3	6
10	11	1	2	10
6	9	3	4	5
9	12	3	3	5
5	15	2	4	7
5	12	3	2	6
5	14	0	1	6
8	13	1	1	5

## Sheet: Figure 4
C	ECEM	Insol.
4	4	11
5	11	6
4	15	9
3	12	14
7	10	17
4	14	13
4	9	19
6	15	15
4	16	8
2	16	16
6	16	13
5	16	14
4	9	12
6	16	13
4	20	13
2	13	12
4	12	14
4	15	5
4	13	7
3	11	9

## Sheet: Figure 6A
C	ECEM	A-A
14	35	18
18	36	16
19	31	17
15	32	16
16	35	15
18	34	19
15	36	15
16	34	18
16	35	21
20	32	19
16	33	24
17	32	21
16	30	22
13	34	16
18	36	16
19	31	18
17	28	15
18	32	20
17	32	16
17	36	18

## Sheet: Figure 6B
C	ECEM	A-A
15	37	26
16	36	21
17	37	21
17	37	22
15	33	21
17	37	26
14	31	18
16	34	19
15	41	20
15	38	21
16	35	19
17	42	21
17	39	21
17	46	21
13	41	21
16	42	19
17	41	19
15	32	20
15	38	22
15	40	18
